# Supplementary material for: Characterization of Enlarged Kidneys and Their Potential for Inducing Diabetes in DEK Rats
Source: Biology (Basel). 2021 Jul 8;10(7):633. doi: 10.3390/biology10070633 (PMC8301011; doi:10.3390/biology10070633)
Supplement: Supplementary file 1 [file biology-10-00633-s001.zip]

Archive with 1 entries (1 files):
- biology-1268554-supplementary.pdf
